# Supplementary material for: Estimated intracranial volume from FreeSurfer is biased by total brain volume
Source: Eur Radiol Exp. 2018 Sep 19;2:24. doi: 10.1186/s41747-018-0055-4 (PMC6143491; doi:10.1186/s41747-018-0055-4)
Supplement: Supplementary file 1 — Simulation script that evaluates the delete-two Jackknife resampling approach that was used in the partial correlation analysis of the present study. The simulation evaluates the risk of getting a false positive finding if there is no total-brain-volume-dependent bias in estimated total intracranial volume from FreeSurfer. The different parameters in the MATLAB script may be changed to see how the risk of getting a false positive finding changes. The current parameters were set to resemble those of the present study. (M 12 kb) [file 41747_2018_55_MOESM1_ESM.m]

function Simulation
% Simulation used to evaluate the statistical analysis of the present study
% (Estimated intracranial volume from FreeSurfer is biased by total brain 
% volume). The simulation evaluates the risk of getting a false positive
% finding when using partial correlation to evaluate the correlation
% between total brain volume (TBV) and estimated total intracranial volume
% (ETIV) from Freesurfer when controlling for intracranial volume (ICV).
% The simulation is made with the assumption that there is no partial
% correlation between TBV and ETIV when controlling for ICV. 
%
% The different parameters may be changed to see how the risk of getting a
% false positive finding changes. The current parameters were set so that 
% the values from the simulations will resemble the values found in the 
% present study and so that the correlation between the manually estimated 
% intracranial volumes and the true intracranial volume is about 0.99.
%
% ICV[true]   - true intracranial volume
% ICV         - manually estimated intracranial volume
% TBV[true]   - true total brain volume
% TBV         - Freesurfer's estimate of total brain volume
% ETIV        - Freesurfer's estimate of intracranial volume
% std         - standard deviation
% n           - number of participants
% corr        - correlation
% PCorr       - partial correlation


% --- initiate variables ------------------------------------------------->

simulations   = 1000;          % the number of simulations to perform

alpha_value   = 0.05;          % the alpha value for the statical tests

n             = 62;            % the number of participants in the study

ICV_TBV       = 0.94;          % the true correlation between ICV and TBV

ICV_true_mean = 1500;          % the mean volume of the true ICV

ICV_true_std  = 150;           % the std of the true ICV

TBV_true_mean = 1100;          % the mean volume of the true TBV

TBV_true_std  = 120;           % the std of the true TBV

ICV_rater     = [+0.00 +0.05]; % mean and std of rater error in estimate

ICV_error     = [+0.00 +0.125]; % mean and std of method error in estimate

TBV_error     = [+0.00 +0.20]; % mean and std of method error in estimate

ETIV_error    = [+0.35 +0.25]; % mean and std of method error in estimate

% initiate placeholder that will contain the volumes from the simulations
% (:,:,1) will contain true ICV 
% (:,:,2) will contain true TBV
% (:,:,3) will contain ETIV
% (:,:,4) will contain estimated TBV
% (:,:,5) will contain manually estimated ICV by rater 1
% (:,:,6) will contain manually estimated ICV by rater 2
volumes = nan(n,simulations,6);

% initiate placeholder that will contain statistics from the simulations
% (:,1)  will contain p values from PCorr between ETIV and true TBV 
% (:,2)  will contain p values from PCorr between ETIV and estimated TBV
% (:,3)  will contain corr between true ICV and true TBV
% (:,4)  will contain corr between true ICV and estimated TBV
% (:,5)  will contain corr between true ICV and ETIV
% (:,6)  will contain corr between estimated ICV and ETIV
% (:,7)  will contain corr between estimated ICV and estimated TBV
% (:,8)  will contain corr between estimated ICV for the two raters
% (:,9)  will contain corr between true TBV and estimated TBV
% (:,10) will contain corr between ETIV and estimated TBV
% (:,11) will contain corr between true ICV and estimated ICV
% (:,12) will contain corr between ETIV and true TBV
% (:,13) will contain p values from delete-two jackknife PCorr between ETIV 
%        and estimated TBV (when controlling for estimated ICV)
statistics = nan(simulations,13);

% <------------------------------------------------------------------------


% --- run simulations to get simulated volumes and statistics ------------>

fprintf( 'Start simulating: 0 %% done\n'  )

for i = 1:simulations % for each simulation

        % get two random distributions with means of zero and that have a
        % correlation equal to ICV_TBV
   		R = mvnrnd( zeros(n,2), [1, ICV_TBV; ICV_TBV, 1] );
        
        % get the true ICV by the first random distribution
   		volumes(:,i,1) = R(:,1) * ICV_true_std + ICV_true_mean;
        
        % get the true TBV by the second random distribution
        volumes(:,i,2) = R(:,2) * TBV_true_std + TBV_true_mean;
        
        % get ETIV
        volumes(:,i,3) = (  R(:,1)  ...
                            + normrnd(ETIV_error(1),ETIV_error(2),n,1) )...
                            * ICV_true_std + ICV_true_mean;
        
        % get the estimated TBV
        volumes(:,i,4) = (  R(:,2)  ...
                            + normrnd(TBV_error(1),TBV_error(2),n,1) )  ...
                            * TBV_true_std + TBV_true_mean;
                        
        % get the method error for the manual ICV estimation (independent
        % of the raters)
        ICV_method_error = normrnd(ICV_error(1),ICV_error(2),n,1);
                        
        % get the estimated ICV from rater 1
        volumes(:,i,5) = (  R(:,1) + ICV_method_error                   ...
                            + normrnd(ICV_rater(1),ICV_rater(2),n,1) )  ...
                            * ICV_true_std + ICV_true_mean;
                        
        % get the estimated ICV from rater 2
        volumes(:,i,6) = (  R(:,1) + ICV_method_error                   ...
                            + normrnd(ICV_rater(1),ICV_rater(2),n,1) )  ...
                            * ICV_true_std + ICV_true_mean;                
        
        % get the p value from the partial correlation between ETIV and
        % true TBV when controlling for true ICV
        [~,statistics(i,1)] = partialcorr( volumes(:,i,3), ...
                                           volumes(:,i,2), ...
                                           volumes(:,i,1) );
        
        % get the p value from the partial correlation between ETIV and
        % estimated TBV when controlling for estimated ICV (rater 1)
        [~,statistics(i,2)] = partialcorr( volumes(:,i,3), ...
                                           volumes(:,i,4), ...
                                           volumes(:,i,5) );
                                            
        % get the correlation between true ICV and true TBV                               
        statistics(i,3)  = corr( volumes(:,i,1), volumes(:,i,2) );                               

        % get the correlation between true ICV and estimated TBV                               
        statistics(i,4)  = corr( volumes(:,i,1), volumes(:,i,4) ); 
        
        % get the correlation between true ICV and ETIV                               
        statistics(i,5)  = corr( volumes(:,i,1), volumes(:,i,3) ); 
        
        % get the correlation between estimated ICV and ETIV                               
        statistics(i,6)  = corr( volumes(:,i,5), volumes(:,i,3) ); 
        
        % get the correlation between estimated ICV and estimated TBV                               
        statistics(i,7)  = corr( volumes(:,i,5), volumes(:,i,4) ); 
        
        % get the correlation between estimated ICV for the two raters                              
        statistics(i,8)  = corr( volumes(:,i,5), volumes(:,i,6) ); 
        
        % get the correlation between true TBV and estimated TBV                              
        statistics(i,9)  = corr( volumes(:,i,2), volumes(:,i,4) );
        
        % get the correlation between ETIV and estimated TBV                              
        statistics(i,10) = corr( volumes(:,i,3), volumes(:,i,4) );
        
        % get the correlation between true ICV and estimated ICV                              
        statistics(i,11) = corr( volumes(:,i,1), volumes(:,i,5) );
        
        % get the correlation between ETIV and true TBV                              
        statistics(i,12) = corr( volumes(:,i,3), volumes(:,i,2) );
        
        % get all combinations of two participants to leave out in order to
        % run a delete-two jackknife analysis
        comb_      = combnk(1:n,2); 
        
        statistics(i,13) = 1; % set to true (to begin with)
        
        for j = 1:size(comb_,1) % for each jackknife replicate
           
            % get all ETIV, TBV, and ICV estimates
            tmp_ETIV = volumes(:,i,3);
            tmp_tbv  = volumes(:,i,4);
            tmp_icv  = volumes(:,i,5);
            
            % remove all estimates that should not be included in the
            % jackknife replicate j
            tmp_ETIV(comb_(j,:)) = [];
            tmp_tbv( comb_(j,:)) = [];
            tmp_icv( comb_(j,:)) = [];
            
            % calculate the partial correlation for jackknife replicate j
            [~,tmp_p] = partialcorr( tmp_ETIV, tmp_tbv ,tmp_icv );
            
            % if the p value in the partial correlation analysis is less 
            % than or equal to the alpha value, the null-hypothesis that
            % there is no partial correlation is rejected
            statistics(i,13) = statistics(i,13) & (tmp_p<=alpha_value);
            
        end % for: j
        
        fprintf( '%3.1f %%\n', 100*i/simulations  ), pause(0.000001)
        
end % for: simulations

% <------------------------------------------------------------------------


% --- summarize and print the results from the simulations in comparison to
% the results from the actual study -------------------------------------->

fprintf( '\nSimulation report--------------------------------------\n\n' );

fprintf( [ 'The risk of getting a false positive correlation between\n' ...
           'ETIV and TBV when controlling for ICV was '                 ...
           num2str( mean( statistics(:,1)<alpha_value ) * 100 )         ...
           ' percent \nwhen using true values and an alpha value of '   ...
           num2str( alpha_value ) ] );
       
fprintf( [ '. The \nsame risk when using estimated values was '         ...
           num2str( mean( statistics(:,2)<alpha_value ) * 100 )         ...
           ' percent.\n' ] );
       
fprintf( [ 'The same risk when using the delete-two \njackknife '         ...
           'approach was '  num2str( mean( statistics(:,13) ) * 100 )   ...
           ' percent.\n\n' ] );
       
fprintf( [ 'Mean volumes in milliliter (with std):\n' ...
           'Volume\t\t\t\t\tFrom simulation \t\tFrom the study \n'] )
       
fprintf( 'True ICV\t\t\t\t%4.0f (%3.0f)\t\t\t-\n', ...
         mean( reshape( volumes(:,:,1), 1, [] ) ), ...
         std(  reshape( volumes(:,:,1), 1, [] ) ) );
     
fprintf( 'True TBV\t\t\t\t%4.0f (%3.0f)\t\t\t-\n', ...
         mean( reshape( volumes(:,:,2), 1, [] ) ), ...
         std(  reshape( volumes(:,:,2), 1, [] ) ) );
     
fprintf( 'ETIV\t\t\t\t\t%4.0f (%3.0f)\t\t\t1566 (158)\n', ...
         mean( reshape( volumes(:,:,3), 1, [] ) ), ...
         std(  reshape( volumes(:,:,3), 1, [] ) ) );
     
fprintf( 'estimated TBV\t\t\t\t%4.0f (%3.0f)\t\t\t1121 (121)\n', ...
         mean( reshape( volumes(:,:,4), 1, [] ) ), ...
         std(  reshape( volumes(:,:,4), 1, [] ) ) );
     
fprintf( 'estimated ICV 1\t\t\t\t%4.0f (%3.0f)\t\t\t1506 (154)\n', ...
         mean( reshape( volumes(:,:,5), 1, [] ) ), ...
         std(  reshape( volumes(:,:,5), 1, [] ) ) );
     
fprintf( 'estimated ICV 2\t\t\t\t%4.0f (%3.0f)\t\t\t-\n\n', ...
         mean( reshape( volumes(:,:,6), 1, [] ) ), ...
         std(  reshape( volumes(:,:,6), 1, [] ) ) );
     
% --------------------------------------- end print volumes ---------------
       
fprintf( [ 'Mean Pearson correlations: \n' ...
           'Correlation \t\t\t\tFrom simulation \t\tFrom the study \n'] )
       
fprintf( 'r(ICV[true],TBV[true])\t\t\t%5.4f\t\t\t\t-\n', ...
         mean( statistics(:,3) ) );
       
fprintf( ['r(TBV[true],TBV)\t\t\t%5.4f\t\t\t\t0.98' ...
          ' [from Lehman et al.]\n'], mean( statistics(:,9) ) );
      
fprintf( 'r(TBV[true],ETIV)\t\t\t%5.4f\t\t\t\t-\n', ...
         mean( statistics(:,12) ) ); 
       
fprintf( 'r(ICV[true],ETIV)\t\t\t%5.4f\t\t\t\t-\n', ...
         mean( statistics(:,5) ) );
     
fprintf( 'r(ICV[true],ICV)\t\t\t%5.4f\t\t\t\t-\n', ...
         mean( statistics(:,11) ) );
     
fprintf( 'r(ICV[true],TBV)\t\t\t%5.4f\t\t\t\t-\n', ...
         mean( statistics(:,4) ) );
  
fprintf( 'r(ICV,ETIV)\t\t\t\t%5.4f\t\t\t\t0.960\n', ...
         mean( statistics(:,6) ) );     

fprintf( 'r(ICV,TBV)\t\t\t\t%5.4f\t\t\t\t0.918\n', ...
         mean( statistics(:,7) ) );
       
fprintf( 'r(ETIV,TBV)\t\t\t\t%5.4f\t\t\t\t0.921\n', ...
         mean( statistics(:,10) ) ); 
     
fprintf( 'r(ICV rater 1,ICV rater 2)\t\t%5.4f\t\t\t\t0.998\n', ...
         mean( statistics(:,8) ) );     

% <------------------------------------------------------------------------
